# Supplementary material for: F806 Suppresses the Invasion and Metastasis of Esophageal Squamous Cell Carcinoma via Downregulating F-Actin Assembly-Related Rho Family Proteins
Source: Biomed Res Int. 2018 Sep 19;2018:2049313. doi: 10.1155/2018/2049313 (PMC6171261; doi:10.1155/2018/2049313)
Supplement: Supplementary Materials — Supplementary Figure S1: MTS assay. Supplementary Method: The noncancer cells were cultured for 24 hrs in 96-well plates and then were treated with 0, 20, and 40 μM F806 for 24 hours. The 3-(4,5-dimethylthiazol-2-yl)-5-(3-carboxymethoxyphenyl)-2-(4-sulfophenyl)-2H-tetra zolium inner salt (MTS) assay was performed according to the manufacturer's instructions (Promega). MTS was bioreduced by the cells into a colored formazan product that reduces absorbance at 492 nm. Raw data were normalized against those of medium blank control. Data in each group obtained from 3 separate wells were shown as mean values; mean ± SD; n=3. Supplementary Video: Immunofluorescence live imaging. The video shows the effect of F807 on exogenous RFP-actin-forming filopodia in KYSE510 cells (control is the file name of control group; F806 treatment is the file name of F806 treatment group.). [file 2049313.f1.zip]

Archive with 3 entries (3 files):
- control[1] - .mp4
- F806_treatment[1].mp4
- supp.2049313.v3 (2).pdf
